# Supplementary material for: Laser-Induced Graphene on Biocompatible PDMS/PEG Composites for Limb Motion Sensing
Source: Sensors (Basel). 2025 Aug 22;25(17):5238. doi: 10.3390/s25175238 (PMC12431460; doi:10.3390/s25175238)
Supplement: Supplementary file 1 [file sensors-25-05238-s001.zip]

Archive with 4 entries (3 files):
- sensors-3746435-supplementary/sensors-3746435-supplementary.pdf
- sensors-3746435-supplementary/Supporting Videos/
- sensors-3746435-supplementary/Supporting Videos/Supplementary video1.avi
- sensors-3746435-supplementary/Supporting Videos/Supplementary video2.avi
